# Supplementary material for: Core RNA Interference Genes Involved in miRNA and Ta-siRNA Biogenesis in Hops and Their Expression Analysis after Challenging with Verticillium nonalfalfae
Source: Int J Mol Sci. 2021 Apr 19;22(8):4224. doi: 10.3390/ijms22084224 (PMC8073709; doi:10.3390/ijms22084224)
Supplement: Supplementary file 1 [file ijms-22-04224-s001.zip]

Archive with 1 entries (1 files):
- ijms-1148049-supplementary.xlsx
