# Supplementary material for: Core RNA Interference Genes Involved in miRNA and Ta-siRNA Biogenesis in Hops and Their Expression Analysis after Challenging with Verticillium nonalfalfae
Source: Int J Mol Sci. 2021 Apr 19;22(8):4224. doi: 10.3390/ijms22084224 (PMC8073709; doi:10.3390/ijms22084224)
Supplement: Supplementary file 1 [file ijms-22-04224-s001.zip › ijms-1148049-supplementary.xlsx]

## Sheet: Sheet1
Table S1: Primer sequences used for RT-qPCR expression analysis of hop RNA interference genes.
			Efficiency (%)
Gene	Forward	Reverse	CE*	WT*
DRH1	CCAACCTACTGGGCTTCGAC	CAGAATGGGTATGATCGGGC	102009	105923
DCL1	GGTGTTTCCAGCCAGGTAGA	CTGAGGGCATCGGGACATA	104856	100623
DCL4	TTTTTGGTGGACAGTGGTGA	ATTCGATGTTCTGCAAGCGA	97082	102423
AGO1	AAGCAGTATCTGGCAAATGTGG	GTCGCTGACTAGAGGAATACGC	99.98	106.6
AGO2	GCGGCAGCGTTATGATAGTC	TCAGTAGGCACGATCTGAGGA	105942	103679
AGO7	GCAAACTCCCCACGAGAATC	ATCTAGAAGAACAAGCTGCTTTAATGG	99889	98626
RDR2	TCCGAATGAGTGCTCTGGTG	ACGAGGTCTTCGTCCAGTGTAG	101111	99449
RDR6	CTGGAAAATGCAAGAGAGTATGG	CATTGCTGGTACATTCCCTTG	93871	106467
* CE = susceptible hop cultivar Celeia; WT = resistant hop cultivar Wye Target
